# Supplementary material for: Socioecological drivers of water, sanitation, and hygiene (WASH) choices: A qualitative analysis of maternal perspectives in northwest Ecuador
Source: PLOS Water. Author manuscript; Available in PMC 2026 Feb 28. (PMC12948185; doi:10.1371/journal.pwat.0000368)
Supplement: S1 Table. Sampling frame for qualitative interviews [file NIHMS2143457-supplement-S1_Table__Sampling_frame_for_qualitative_interviews.xlsx]

## Sheet: Sheet1
		Urban	Intermediate	Rural – road	Rural – river	Totals
		Actual N (target n)	Actual N (target n)	Actual N (target n)	Actual N (target n)	Actual N (target n)
	Low SES	4 (3)	3 (3)	2 (3)	3 (3)	12 (12)
	Mid SES	1 (2)	3 (2)	3 (2)	3 (2)	10 (8)
	High SES	3 (3)	3 (3)	3 (3)	2 (3)	11 (12)
	Totals	8 (8)	9 (8)	8 (8)	8 (8)	33 (32)
	*SES = socioeconomic status
	Ad-hoc SES score developed using ECoMiD study data on asset ownership
