# Supplementary material for: Socioecological drivers of water, sanitation, and hygiene (WASH) choices: A qualitative analysis of maternal perspectives in northwest Ecuador
Source: PLOS Water. Author manuscript; Available in PMC 2026 Feb 28. (PMC12948185; doi:10.1371/journal.pwat.0000368)
Supplement: S2 Table. Data overview for in-depth interviews [file NIHMS2143457-supplement-S2_Table__Data_overview_for_in-depth_interviews.xlsx]

## Sheet: Sheet1
	Study ID	Interview Date	Site	Interviewer	Transcriptionist	Language	Length (minutes)
	2029	231106	Intermediate	Molly M.P.	Maritza C.L.	Spanish	41’33”
	2125	231106	Intermediate	Molly M.P.	Maritza C.L.	Spanish	31’19”
	2237	231106	Intermediate	Molly M.P.	Maritza C.L.	Spanish	52’43”
	2414	231106	Intermediate	Molly M.P.	Maritza C.L.	Spanish	31’49”
	2031	231107	Intermediate	Molly M.P.	Maritza C.L.	Spanish	33’17”
	2235	231107	Intermediate	Molly M.P.	Maritza C.L.	Spanish	31’16”
	3117	231108	Rural-road	Molly M.P.	Maritza C.L.	Spanish	49’45”
	3124	231108	Rural-road	Molly M.P.	Maritza C.L.	Spanish	58’44”
	3207	231108	Rural-road	Molly M.P.	Maritza C.L.	Spanish	45’13”
	11	231109	Rural-river	Molly M.P.	Maritza C.L.	Spanish	31’9”
	4012	231109	Rural-river	Molly M.P.	Maritza C.L.	Spanish	35’49”
	7008	231109	Rural-river	Molly M.P.	Maritza C.L.	Spanish	36’49”
	7010	231109	Rural-river	Molly M.P.	Maritza C.L.	Spanish	37’54”
	4010	231110	Rural-river	Molly M.P.	Maritza C.L.	Spanish	34’
	4014	231110	Rural-river	Molly M.P.	Maritza C.L.	Spanish	34’44”
	5004	231110	Rural-river	Molly M.P.	Maritza C.L.	Spanish	36’16”
	5011	231110	Rural-river	Molly M.P.	Maritza C.L.	Spanish	35’
	2331	231113	Intermediate	Molly M.P.	Maritza C.L.	Spanish	36’59”
	1304	231114	Intermediate	Molly M.P.	Maritza C.L.	Spanish	32’17”
	1346	231114	Intermediate	Molly M.P.	Maritza C.L.	Spanish	32’38”
	2334	231114	Rural-road	Molly M.P.	Maritza C.L.	Spanish	38’42”
	2461	231114	Rural-road	Molly M.P.	Maritza C.L.	Spanish	33’23”
	6014	231115	Rural-road	Molly M.P.	Maritza C.L.	Spanish	32’26”
	8014	231115	Rural-road	Molly M.P.	Maritza C.L.	Spanish	29’54”
	8027	231115	Rural-road	Molly M.P.	Maritza C.L.	Spanish	27’13”
	1046	231122	Urban	Grace M. Q.	Maritza C.L.	Spanish	23’13”
	1130	231122	Urban	Grace M. Q.	Maritza C.L.	Spanish	30’43”
	1142	231122	Urban	Grace M. Q.	Maritza C.L.	Spanish	38’48”
	1146	231122	Urban	Grace M. Q.	Maritza C.L.	Spanish	34’9”
	1149	231122	Urban	Diana B.A.	Maritza C.L.	Spanish	38’4”
	1216	231123	Urban	Diana B.A.	Maritza C.L.	Spanish	29’39”
	1031	231127	Urban	Diana B.A.	Maritza C.L.	Spanish	26’38”
	1214	231127	Urban	Diana B.A.	Maritza C.L.	Spanish	25’28”
