# Supplementary material for: Socioecological drivers of water, sanitation, and hygiene (WASH) choices: A qualitative analysis of maternal perspectives in northwest Ecuador
Source: PLOS Water. Author manuscript; Available in PMC 2026 Feb 28. (PMC12948185; doi:10.1371/journal.pwat.0000368)
Supplement: S3 Table. Codebook. [file NIHMS2143457-supplement-S3_Table__Codebook_.xlsx]

## Sheet: Sheet1
	Code	Category	Comment	Inclusion	Exclusion
	Autonomy from the public piped water system	Household WASH; solutions	Mother discusses advantages of having WASH resources outside the piped water system	Water system or other WASH resource that is discussed as beneficial because it is not limited by the public community connection (e.g., a cistern, a well)	Discussion of limitations or disadvantages related to not being connected to the public piped water system or other WASH community infrastructure
	Borrow from neighbors and family	Solutions	Mother discusses borrowing water, toilet, or other WASH resource from others	Mother discusses borrowing water, toilet, or other WASH resource from others	Mother purchases water or other WASH resource externally
	Burden of water collection /maintenance	Challenges	Discussion of physical and temporal difficulties related to collecting water	Includes labor for collection and maintenance, time	Does not include financial burden
	Challenges of poverty	Challenges, wealth	Discussion of the challenges of poverty	Related to living day by day, broad statements on struggle related to money, specific challenges	Does not include challenges related specifically to buying water as those are captured elsewhere
	Commonalities	Maternal opinions	Discussion that mothers share challenges or lived experiences	Experiences with WASH or children/child health across class divides; communities; among mothers	Only applies to expressed maternal opinion, not perceived commonality by coder
	Community WASH factors	Community WASH	Anything related to community level infrastructure or context as related to WASH	Community water systems, community sewer systems, flooding, terrain	Does not include household access to community infrastructure, as that is captured in other codes
	Daily purchases	Wealth	Discussion of need to purchase or acquire items every day/most days	Mention of frequent purchasing	Does not include any/all purchases
	Differences between communities	Community WASH	Any discussion of differences between study locations	Includes based on geography, economy, culture, etc.	Does not include differences in community WASH infrastructure captured elsewhere
	Differences poor vs rich	Wealth	Discussion of any differences between social classes	Discussion of impact of money or SES on any other aspects of life	Does not include mentions of only a challenge of poverty or only a benefit of wealth, must compare groups
	Dirty/poor quality water	Challenges, community WASH	Discussion of poor-quality water	Appearance, taste, contamination level, health	Does not include intermittency – see “outage”
	Drinking water is expensive	Challenges, wealth	Mother mentions cost of obtaining drinking water	Drinking water costs	Chore or sanitation related water costs
	Floods	Challenges, community WASH	Discussion of flooding in the house or community	Any mention of the word flood	NA
	Have to save	Challenges, wealth	Discussion of saving up to buy something	Any mention of the word save, process of saving up	NA
	HH hardware solution - expensive	Household WASH	Discussion of HH WASH product being expensive	Must discuss how a specific item is expensive	Does not include bottled water/water generally
	HH hardware solution - infeasible	Household WASH	Discussion of HH WASH product not being a good fit/difficult to add to the house	Must discuss limitations of a specific item	Does not include unaffordability
	HH hardware solution - valuable	Household WASH	Discussion of HH WASH product being valuable as an addition to the house	Must discuss a specific item for HH WASH	Valuable = useful, wanted, appreciated vs. monetary value
	Home is in an illegal settlement (“informal settlement”)	Challenges, community WASH	Discussion of living in an illegal settlement (“informal settlement”)	Any mention of house being in an “informal settlement”	NA
	Home isn’t owned	Challenges	Home is not owned by the mother	Home is rented, borrowed, belongs to a relative	Home is in an informal settlement
	Household WASH factors	Household WASH	Anything related to household context as related to WASH	Broad	Anything discussing community infrastructure, external factors
	Knowledge of disease prevention	Maternal opinions	Has specific ideas about how to prevent disease	Diarrhea or dengue; can include incorrect statements in terms of disease prevention	NA
	Lack access to public piped water system	Challenges, community WASH	Discussion of disadvantages of not being connected to piped water system	Discussion of limitations or disadvantages related to not being connected to the formal piped water or other WASH community infrastructure	Discussion of benefits of not being connected to public piped system; temporary lack of access via outages
	Maternal attitudes and priorities	Maternal opinions	Discusses the importance of maternal attitudes or opinions in how a mother behaves, cares for children, makes a home	Includes assets, purchases, investments	Specific WASH priorities or community improvement priorities
	Need a lot of water	Challenges	Volume of water needed discussed	Broad	NA
	Need water for everything	Challenges	Number of related things water is needed for discussed	Water used for more than just drinking or just chores	Single use of water discussed
	No water/run out of water	Challenges	Mention of not having water available at all	Broad	Not related to lack of piped connection or a system outage specifically
	Non-material priorities	Priorities	Discusses priorities other than household assets	Education, health, food, saving, children, starting a business, love	Material objects, houses
	Not enough money	Challenges	Discuss not having enough money for something	Specific instance of needing money for a concrete thing or activity and not having it	Does not include broad discussions of challenges of poverty
	Purchase water	Household WASH, wealth	Discusses purchasing water	Includes for any use	Does not include specific purchases for children only
	Rainwater is a contaminant	Challenges	Rainwater is described negatively	Any limitation of rainwater discussed	Does not include contaminating flood events
	Rainwater is a resource	Solutions	Rainwater is discussed as an asset or benefit to the house	Any benefit of rainwater discussed	Not as a resource to be sold
	Rainwater is not needed/important	Household WASH	Rainwater is discussed as being of no interest or having no impact on the house	Explicit mention that rainwater is not important	NA
	Dry season	Challenges	Discussion of dry season/lack of rain	Discussion of any impact that the dry season has on the house, community, or WASH	NA
	River is last resort	Challenges	Discuss using river water only if you have to	Discuss using river only if they are out of other options, negatively	General discussion of river water
	Sanitation requires water	Household WASH, challenges	Discussion that good sanitation or hygiene is not possible or is limited by absence or lack of water	Discuss using water in any sanitation or hygiene capacity	Discussion of sanitation and hygiene not related to water
	System outage	Community WASH, challenges	Discussion of lack of availability of water due to an outage in the community piped system	System outages, power outages, intermittency	Does not include lack of access to the piped system itself
	“Tengan todo”	Wealth	“En vivo” code - the rich have everything	Specifically in reference to the rich, upper classes	NA
	Violence	Violence	Mention of violence in the community	Any mention of violence, security, instability	NA
	WASH priority	Priorities	Item or resource defined as a priority for the mother	Discussion of household WASH priorities	Does not include community priorities
	Desire for permanent water	Household WASH	Discusses the desire to have constant access to water in the house, e.g., piped water	May also include discussion of wanting constant access to clean water	Not an explicit discussion of the lack of access
	Community priorities	Maternal opinions, priorities	Discussion of priorities for what the municipality should add to the community	Discussion of any community- wide/ oriented priority	Does not include household priorities
	Buy water for children	Maternal opinions	Specific discussion of children needing their own source of water	Must be purchased bottled water	Does not include purchasing water without specifying for a child or treating water for a child
